# Supplementary material for: Gut Microbiota Alterations in Trace Amine-Associated Receptor 9 (TAAR9) Knockout Rats
Source: Biomolecules. 2022 Dec 6;12(12):1823. doi: 10.3390/biom12121823 (PMC9775382; doi:10.3390/biom12121823)
Supplement: Supplementary file 1 [file biomolecules-12-01823-s001.zip]

Archive with 1 entries (1 files):
- biomolecules-2025084-supplementary.pdf
